# Supplementary material for: Body mass index across adulthood, weight gain and cancer risk: a population-based cohort study
Source: BMC Cancer. 2025 Mar 17;25:488. doi: 10.1186/s12885-025-13855-0 (PMC11912780; doi:10.1186/s12885-025-13855-0)
Supplement: Supplementary file 1 — Supplementary Material 1 [file 12885_2025_13855_MOESM1_ESM.xls]

## Sheet: Tabelle1
		Esther Baseline Questionnaire - Variables
Structure of questionnaire			Question Number
A. Information about participant			1 - 5
B. Pre-existing conditions, operations, medical check-ups			6 - 8
C. Your current state of health			9 - 19
D. Women only: menstruation, pregnancy, menopause, operations			20 - 26
E. Your parents			27 - 31
F. Your siblings			32 - 35
G. Your children			36 - 39
H. Your lifestyle			40 - 49
I. Your childhood, youth, apprenticeship, profession and current life situation			50 - 60
Abbreviations for variable type
Num (x): numeric variable with x positions maximum
Char (x): alphanumeric variable with x characters maximum
Question number	Variable	Question	Format or coding	Type
	ID	ID (Participant)		Num (5)
A. Information about participant
1	P01GJAHR	In which year have you been born?	19 _ _	Num (2)
	P01ALTER	Age at blood sampling (was not in the questionnaire)		Num (2)
2	P02SEX	What's your sex?	1=female, 2=male	Num (1)
3	P03STAT	What's your nationality?	1=german, 2=other	Num (1)
3	P03STAT3	Other nationality	Free text	Char (20)
4	P04GROES	What's your height in cm?	_ _ _ cm	Num (3)
5	P05GEW	What's your weight in kg?	_ _ _ kg	Num (3)
B. Pre-existing conditions, Operations, medical check-ups
6		Did a doctor ever diagnose one of the following diseases?
	E06HI	Myocardial infarction	0=no, 1=yes	Num (1)
	E06HI_2	Age at first myocardial infarction	at the age of	Num (2)
	E06APEC	Angina pectoris	0=no, 1=yes	Num (1)
	E06APEC2	Age at first angina pectoris	at the age of	Num (2)
	E06HINS	Heart failure	0=no, 1=yes	Num (1)
	E06HINS2	Age at first diagnosis of heart failure	at the age of	Num (2)
	E06APOP	Stroke	0=no, 1=yes	Num (1)
	E06APOP2	Age at first stroke	at the age of	Num (2)
	E06HIRN	Cerebral circulatory disorders	0=no, 1=yes	Num (1)
	E06HIRN2	Age at first diagnosis of cerebral circulatory disorders	at the age of	Num (2)
	E06BEIN	Circulatory disorders of the legs	0=no, 1=yes	Num (1)
	E06BEIN2	Age at first diagnosis of circulatory disorders of the legs	at the age of	Num (2)
	E06HYPE	Elevated blood pressure (Hypertension)	0=no, 1=yes	Num (1)
	E06HYPE2	Age at first diagnosis of elevated blood pressure (hypertension)	at the age of	Num (2)
	E06HCH	Elevated blood lipids (e.g. cholesterol)	0=no, 1=yes	Num (1)
	E06HCH2	Age at first diagnosis of elevated blood lipids occured	at the age of	Num (2)
	E06DIAB	Diabetes mellitus	0=no, 1=yes	Num (1)
	E06DIAB2	Age at first diagnosis of diabetes mellitus	at the age of	Num (2)
	E06GICH	Gout	0=no, 1=yes	Num (1)
	E06GICH2	Age at first diagnosis of gout	at the age of	Num (2)
	E06GSTN	Gall stones	0=no, 1=yes	Num (1)
	E06GSTN2	Age at first diagnosis of gall stones	at the age of	Num (2)
	E06NSTN	Nephrolithiasis	0=no, 1=yes	Num (1)
	E06NSTN2	Age at first diagnosis of nephrolithiasis	at the age of	Num (2)
	E06ULC	Ulcus duodeni	0=no, 1=yes	Num (1)
	E06ULC2	Age at first diagnosis of ulcus duodeni	at the age of	Num (2)
	E06HELP	Helicobacter pylori infection	0=no, 1=yes	Num (1)
	E06HELP2	Age at first diagnosis of Helicobacter pylori infection	at the age of	Num (2)
	E06KTRK	Cataract	0=no, 1=yes	Num (1)
	E06KTRK2	Age at first diagnosis of cataract	at the age of	Num (2)
	E06GLKM	Glaucoma	0=no, 1=yes	Num (1)
	E06GLKM2	Age at first diagnosis of glaucoma	at the age of	Num (2)
	E06ASTM	Asthma	0=no, 1=yes	Num (1)
	E06ASTM2	Age at first diagnosis of asthma	at the age of	Num (2)
	E06HEUS	Hay fever	0=no, 1=yes	Num (1)
	E06HEUS2	Age at first diagnosis of hay fever	at the age of	Num (2)
	E06DERM	Neurodermitis (atopic dermatitis)	0=no, 1=yes	Num (1)
	E06DERM2	Age at first diagnosis of neurodermitis	at the age of	Num (2)
	E06SHF	Femur fracture	0=no, 1=yes	Num (1)
	E06SHF2	Age at first femur fracture	at the age of	Num (2)
	E06DEPR	Depression	0=no, 1=yes	Num (1)
	E06DEPR2	Age at first diagnosis of depression	at the age of	Num (2)
	E06CA	Cancer	0=no, 1=yes	Num (1)
	E06CA2	Age at first diagnosis of cancer	at the age of	Num (2)
	E06CALK1	What kind of cancer/localisation	Free text	Char (20)
	E06CALK2	What kind of cancer/localisation	Free text	Char (20)
7		Did you ever undergo one of the following interventions / surgeries?
	O07BYP	Bypass surgery	0=no, 1=yes	Num (1)
	O07BYP2	Age at bypass surgery	at the age of	Num (2)
	O07DLH	Balloon catheterization of coronary arteries	0=no, 1=yes	Num (1)
	O07DLH2	Age at balloon catheterization of coronary arteries	at the age of	Num (2)
	O07DLB	Balloon catheterization of leg arteries	0=no, 1=yes	Num (1)
	O07DLB2	Age at balloon catheterization of leg arteries	at the age of	Num (2)
	O07DLC	Dilatation of A. Carotis	0=no, 1=yes	Num (1)
	O07DLC2	Age at dilatation of A. Carotis	at the age of	Num (2)
	O07CHL	Cholecystectomy	0=no, 1=yes	Num (1)
	O07CHL2	Age at cholecystectomy	at the age of	Num (2)
	O07APP	Appendectomy	0=no, 1=yes	Num (1)
	O07APP2	Age at appendectomy	at the age of	Num (2)
	O07TNS	Tonsillectomy	0=no, 1=yes	Num (1)
	O07TNS2	Age at tonsillectomy	at the age of	Num (2)
	O07GEL	Joint substitution	0=no, 1=yes	Num (1)
	O07GEL2	Age at joint substitution	at the age of	Num (2)
	O07GLOK	Which joint?	Free text	Char (30)
8		Did you ever get one of the following medical check-ups?
	V08HAEM	Fecal occult blood testing	0=no, 1=yes	Num (1)
	V08HAEM2	Year of last fecal occult blood testing	Year_ _ _ _	Num (4)
	V08HAEM3	How often within the last 5 years	Amount _ _	Num (2)
	V08COL	Coloscopy	0=no, 1=yes	Num (1)
	V08COL2	Year of last colonoscopy	Year_ _ _ _	Num (4)
	V08COL3	How often within the last 5 years	Amount _ _	Num (2)
	V08BFT	Check of elevated blood lipids	0=no, 1=yes	Num (1)
	V08BFT2	Year of last check of elevated blood lipids	Year_ _ _ _	Num (4)
	V08BFT3	How many within the last 5 years	Amount _ _	Num (2)
	V08EKG	Electrocardiogram (ECG)	0=no, 1=yes	Num (1)
	V08EKG2	Year of last ECG	Year_ _ _ _	Num (4)
	V08EKG3	How many within the last 5 years	Amount _ _	Num (2)
	V08UCA	Only women: cervical smear/pap test	0=no, 1=yes	Num (1)
	V08UCA2	Year of last cervical smear/pap test	Year_ _ _ _	Num (4)
	V08UCA3	How many within the last 5 years	Amount _ _	Num (2)
	V08MAM	Only women: mammography	0=no, 1=yes	Num (1)
	V08MAM2	Year of last mammography	Year_ _ _ _	Num (4)
	V08MAM3	How many within the last 5 years	Amount _ _	Num (2)
	V08PSA	Only men: PSA test for detection of prostate cancer	0=no, 1=yes	Num (1)
	V08PSA2	Year of last PSA test	Year_ _ _ _	Num (4)
	V08PSA3	How many within the last 5 years	Amount _ _	Num (2)
C. Your current state of health
9	G09ALLG	In general, would you say your health is:	1=excellent 2=very good 3=good 4=not so good 5=bad	Num (1)
10		Does your health now limit you in these activities? If so, how much?
	G10TAT1	Exhausting physical activity	0=no, 1=little, 2=severe limitation	Num (1)
	G10TAT2	Moderate activities	0=no, 1=little, 2=severe limitation	Num (1)
	G10TAT3	Lift and carry bags	0=no, 1=little, 2=severe limitation	Num (1)
	G10TAT4	Climbing several flights of stairs	0=no, 1=little, 2=severe limitation	Num (1)
	G10TAT5	Climbing one flight of stairs	0=no, 1=little, 2=severe limitation	Num (1)
	G10TAT6	Bend down or get down on knees	0=no, 1=little, 2=severe limitation	Num (1)
	G10TAT7	Walk more than one kilometer	0=no, 1=little, 2=severe limitation	Num (1)
	G10TAT8	Walk more than one block of houses	0=no, 1=little, 2=severe limitation	Num (1)
	G10TAT9	Walk one block of houses	0=no, 1=little, 2=severe limitation	Num (1)
	G10TAT10	Take a bath or get dressed	0=no, 1=little, 2=severe limitation	Num (1)
11		Within the last 4 weeks, did you have any difficulties at work or in activities of daily living due to physical impairments?
	G11HEA1	I managed to do less then intended	0=no, 1=yes	Num (1)
	G11HEA2	I was able to do only certain things	0=no, 1=yes	Num (1)
12		Within the last 4 weeks, did you have any difficulties at work or in activities of daily living due to psychological problems? (e.g. feeling depressed)
	G12FEL1	I managed to do less then intended	0=no, 1=yes	Num (1)
	G12FEL2	I was not able to work as careful as usual	0=no, 1=yes	Num (1)
13	G13PAIN	To what extend did pain restrict you at work and in activities of daily living within the last 4 weeks?	0=not at all 1=a little bit 2=moderate 3=fairly 4=very much	Num (1)
14		Within the last 4 weeks, how often did you feel:	0=no 1=rarely 2=sometimes 3=most of the time 4=always	Num (1)
	G14BEF1	Calm and relaxed		Num (1)
	G14BEF2	Full of energy		Num (1)
	G14BEF3	Discouraged and sad		Num (1)
15	G15KONT	Within the last 4 weeks, how often did physical or psychological problems restrict you in your social activities like meeting friends etc.	0=no 1=rarely 2=sometimes 3=most of the time 4=always	Num (1)
16		Within the last 4 weeks, how often did you have the following problems/ hurts?	0=no 1=rarely 2=sometimes 3=most of the time 4=always	Num (1)
	G16BES1	Pain in the back or joints		Num (1)
	G16BES2	Headache		Num (1)
	G16BES3	Gastrointestinal pain
	G16BES4	Heartburn		Num (1)
	G16BES5	Obstipation		Num (1)
	G16BES6	Diarrhea		Num (1)
	G16BES7	Incontinence
	G16BES8	Difficulties falling asleep/waking up at night		Num (1)
	G16BES9	Tremor		Num (1)
17		Do you take any of the following medication occasionally or regularly?
	G17MED1	Sedatives	0=no, 1=yes, sometimes, 2=yes, regularly	Num (1)
	G17MED2	Laxatives	0=no, 1=yes, sometimes, 2=yes, regularly	Num (1)
	G17MED3	Sleeping pills	0=no, 1=yes, sometimes, 2=yes, regularly	Num (1)
	G17MED4	Pain killers	0=no, 1=yes, sometimes, 2=yes, regularly	Num (1)
	G17MED5	Vitamin supplements	0=no, 1=yes, sometimes, 2=yes, regularly	Num (1)
18		Do you have…
	G18HLF1	Glasses?	0=no, 1=yes	Num (1)
	G18HLF2	Hearing aid?	0=no, 1=yes	Num (1)
	G18HLF3	Dentures/false teeth?	0=no, 1=yes	Num (1)
19		Do you have difficulties…
	G19DIF1	to recognize a person on the other side of the street?	0=no, 1=yes	Num (1)
	G19DIF2	to read newspaper at good light?	0=no, 1=yes	Num (1)
	G19DIF3	to understand someone speaking in a noisy environment?	0=no, 1=yes	Num (1)
	G19DIF4	to understand someone speaking in a calm environment?	0=no, 1=yes	Num (1)
	G19DIF5	to chew stiff food?	0=no, 1=yes	Num (1)
	G19DIF6	to chew beef?	0=no, 1=yes	Num (1)
	G19DIF7	to memorize things which are not so long ago (hours to days)?	0=no, 1=yes	Num (1)
	G19DIF8	to memorize things which are long ago (years to decades)?	0=no, 1=yes	Num (1)
D. Women only: menstruation, pregnancy, menopause, operations
20	F20MENST	At which age did you have the first menstruation?	at the age of _ _	Num (2)
	F20PILL	Have you ever used anti baby pills for more than 4 weeks?	0=no, 1=yes	Num (1)
	F20PILL2	At which age did you start using anti baby pills?	at the age of _ _	Num (2)
	F20PILL3	How long did you use anti baby pills?	_ _ Years	Num (2)
21	F21PRG0	Have you ever been pregnant?	0=no, 1=yes	Num (1)
	F21PRG15-40	Age at pregnancy which had a duration of at least six months	≤15, 16 - 39, ≥40
22	F22PRG0	Have you ever tried to become pregnant for more than one year without success?	0=no, 1=yes	Num (1)
23	F23STIL	Have you ever breastfeeded?	0=no, 1=yes	Num (1)
	F23STIL2	For how many months (all children together)?	_ _ Months	Num (2)
24	F24RGBL	Do you still have menstruations?	0=no, 1=yes	Num (1)
	F24RGBL2	If no, at what age did you have the last menstruation?	_ _ Years	Num (2)
	F24HRMN	Did you ever take prescribed hormone replacement therapy during your menopause?	0=no, 1=yes	Num (1)
	F24HRMN2	If yes, for how many years?	_ _ Years	Num (2)
	F24HRMN3	Do you take prescribed hormone replacement therapy at the moment?	0=no, 1=yes	Num (1)
25	F25UTOP	Has your uterus been removed?	0=no, 1=yes	Num (1)
	F25UTOP2	If yes, at which age?	at the age of _ _	Num (2)
26	F26OVAR	Have your ovaries been removed?	0=no, 1=yes, on one side, 2=yes, on both sides	Num (1)
	F26OVAR3	If yes, at which age?	at the age of _ _	Num (2)
E. Your parents
27	ET27GEBM	When was your mother born?	Year _ _ _ _	Num (4)
	ET27GEBV	When was your father born?	Year _ _ _ _	Num (4)
	ET27LFM	Is your mother still alive?	0=no, 1=yes	Num (1)
	ET27LFV	Is your father still alive?	0=no, 1=yes	Num (1)
	ET27TDTM	When did your mother die?	Year _ _ _ _	Num (4)
	ET27TDTV	When did your father die?	Year _ _ _ _	Num (4)
	ET27TURM	What was the cause of your mothers' death?	Free text	Char (30)
	ET27TURV	What was the cause of your fathers' death?	Free text	Char (30)
28	ET28HIM	Did your mother ever have a heart attack?	0=no, 1=yes	Num (1)
	ET28HIM2	At which age for the first time?	Age _ _ _	Num (3)
	ET28HIV	Did your father ever have a heart attack?	0=no, 1=yes	Num (1)
	ET28HIV2	At which age for the first time?	Age _ _ _	Num (3)
	ET28APM	Did your mother ever have a stroke?	0=no, 1=yes	Num (1)
	ET28APM2	At which age for the first time?	Age _ _ _	Num (3)
	ET28APV	Did your father ever have a stroke?	0=no, 1=yes	Num (1)
	ET28APV2	At which age for the first time?	Age _ _ _	Num (3)
	ET28CAM	Did your mother ever have cancer?	0=no, 1=yes	Num (1)
	ET28CAM2	At which age?	Age _ _ _	Num (3)
	ET28CALM	What kind of cancer?	Free text	Char (30)
	ET28CAV	Did your father ever have cancer?	0=no, 1=yes	Num (1)
	ET28CAV2	At which age?	Age _ _ _	Num (3)
	ET28CALV	What kind of cancer?	Free text	Char (30)
29		Did a physician ever diagnose one of the following diseases in your parents?
	ET29DIM	Diabetes mellitus - mother	0=no, 1=yes	Num (1)
	ET29DIV	Diabetes mellitus - father	0=no, 1=yes	Num (1)
	ET29HPM	Hypertension - mother	0=no, 1=yes	Num (1)
	ET29HPV	Hypertension - father	0=no, 1=yes	Num (1)
	ET29ULM	Ulcus duodeni - mother	0=no, 1=yes	Num (1)
	ET29ULV	Ulcus duodeni - father	0=no, 1=yes	Num (1)
	ET29ASM	Asthma - mother	0=no, 1=yes	Num (1)
	ET29ASV	Asthma - father	0=no, 1=yes	Num (1)
	ET29HEM	Hay fever - mother	0=no, 1=yes	Num (1)
	ET29HEV	Hay fever - father	0=no, 1=yes	Num (1)
	ET29DRM	Neurodermitis - mother	0=no, 1=yes	Num (1)
	ET29DRV	Neurodermitis - father	0=no, 1=yes	Num (1)
	ET29MSM	Multiple Sclerosis - mother	0=no, 1=yes	Num (1)
	ET29MSV	Multiple Sclerosis - father	0=no, 1=yes	Num (1)
	ET29PKM	Parkinson`s disease - mother	0=no, 1=yes	Num (1)
	ET29PKV	Parkinson`s disease - father	0=no, 1=yes	Num (1)
	ET29ALM	Alzheimer`s disease - mother	0=no, 1=yes	Num (1)
	ET29ALV	Alzheimer`s disease - father	0=no, 1=yes	Num (1)
	ET29DPM	Depression - mother	0=no, 1=yes	Num (1)
	ET29DPV	Depression - father	0=no, 1=yes	Num (1)
	ET29SCM	Schizophrenia - mother	0=no, 1=yes	Num (1)
	ET29SCV	Schizophrenia - father	0=no, 1=yes	Num (1)
30	ET30RCM	Did your mother ever smoke on a regular basis?	0=no, 1=yes	Num (1)
	ET30RCV	Did your father ever smoke on a regular basis?	0=no, 1=yes	Num (1)
31		Please estimate height and weight of your mother/father in comparison to other people of the same generation
	ET31GRM	Height of mother	1=tall, 2=medium, 3=small	Num (1)
	ET31GRV	Height of father	1=tall, 2=medium, 3=small	Num (1)
	ET31GWM	Weight of mother	1=overweight, 2=medium, 3=skinny	Num (1)
	ET31GWV	Weight of father	1=overweight, 2=medium, 3=skinny	Num (1)
F. Your siblings
32	GS32VRH	Do/Did you have siblings?	0=no, 1=yes	Num (1)
33	GS33ANZS	How many sisters do you have?	Number _ _	Num (2)
	GS33ANZB	How many brothers do you have?	Number _ _	Num (2)
	GS33GBAS	When was your oldest sister born?	Year _ _ _ _	Num (4)
	GS33GBAB	When was your oldest brother born?	Year _ _ _ _	Num (4)
	GS33GBJS	When was your youngest sister born?	Year _ _ _ _	Num (4)
	GS33GBJB	When was your youngest brother born?	Year _ _ _ _	Num (4)
34		Did anyone of your sisters/brothers ever had one of the following diseases?
	GS34HIS	Heart attack - sister	0=no, 1=yes	Num (1)
	GS34HIB	Heart attack - brother	0=no, 1=yes	Num (1)
	GS34HIAS	If yes, how many of your sisters did have a heart attack	Number _ _	Num (1)
	GS34HIAB	If yes, how many of your brothers did have a heart attack	Number _ _	Num (1)
	GS34HIOS	If yes, age at first heart attack - sister	at the age of _ _	Num (2)
	GS34HIOB	If yes, age at first heart attack - brother	at the age of _ _	Num (2)
	GS34APS	Stroke - sister	0=no, 1=yes	Num (1)
	GS34APB	Stroke - brother	0=no, 1=yes	Num (1)
	GS34APAS	If yes, how many of your sisters did have a stroke	Number _ _	Num (1)
	GS34APAB	If yes, how many of your brothers did have a stroke	Number _ _	Num (1)
	GS34APOS	If yes, age at first stroke - sister	at the age of _ _	Num (2)
	GS34APOB	If yes, age at first stroke - brother	at the age of _ _	Num (2)
	GS34CAS	Cancer - sister	0=no, 1=yes	Num (1)
	GS34CAB	Cancer - brother	0=no, 1=yes	Num (1)
	GS34CAAS	If yes, how many of your sisters did have cancer	Number _ _	Num (1)
	GS34CAAB	If yes, how many of your brothers did have cancer	Number _ _	Num (1)
	GS34CAOS	If yes, age at diagnosis of cancer - sister	at the age of _ _	Num (2)
	GS34CAOB	If yes, age at diagnosis of cancer - brother	at the age of _ _	Num (2)
	GS34CALS	Type/location of cancer - sister	Free text	Char (30)
	GS34CALB	Type/location of cancer - brother	Free text	Char (30)
35		Did a physician ever diagnose one of the following diseases in your sisters/brothers?
	GS35DIS	Diabetes mellitus - sisters	0=no, 1=yes	Num (1)
	GS35DIB	Diabetes mellitus - brothers	0=no, 1=yes	Num (1)
	GS35HYS	Hypertension - sisters	0=no, 1=yes	Num (1)
	GS35HYB	Hypertension - brothers	0=no, 1=yes	Num (1)
	GS35ULS	Ulcis duodeni - sisters	0=no, 1=yes	Num (1)
	GS35ULB	Ulcis duodeni - brothers	0=no, 1=yes	Num (1)
	GS35ASS	Asthma - sisters	0=no, 1=yes	Num (1)
	GS35ASB	Asthma - brothers	0=no, 1=yes	Num (1)
	GS35HES	Hay fever - sisters	0=no, 1=yes	Num (1)
	GS35HEB	Hay fever - brothers	0=no, 1=yes	Num (1)
	GS35DES	Neurodermitis - sisters	0=no, 1=yes	Num (1)
	GS35DEB	Neurodermitis - brothers	0=no, 1=yes	Num (1)
	GS35MSS	Multiple sclerosis - sisters	0=no, 1=yes	Num (1)
	GS35MSB	Multiple scerosis - brothers	0=no, 1=yes	Num (1)
	GS35PRS	Parkinson`s disease - sisters	0=no, 1=yes	Num (1)
	GS35PRB	Parkinson`s disease - brothers	0=no, 1=yes	Num (1)
	GS35ALS	Alzheimer`s disease - sisters	0=no, 1=yes	Num (1)
	GS35ALB	Alzheimer`s disease - brothers	0=no, 1=yes	Num (1)
	GS35DPS	Depression - sisters	0=no, 1=yes	Num (1)
	GS35DPB	Depression - brothers	0=no, 1=yes	Num (1)
	GS35SCS	Schizophrenia - sisters	0=no, 1=yes	Num (1)
	GS35SCB	Schizophrenia - brothers	0=no, 1=yes	Num (1)
G. Your children
36	KD36KND	Do/did you have own children?	0=no, 1=yes	Num (1)
37	KD37AZTO	How many daughters do you have?	Number _ _	Num (2)
	KD37AZSO	How many sons do you have?	Number _ _	Num (2)
	KD37GJAT	When was your oldest daughter born?	Year _ _ _ _	Num (4)
	KD37GJAS	When was your oldest son born?	Year _ _ _ _	Num (4)
	KD37GJJT	When was your youngest daughter born?	Year _ _ _ _	Num (4)
	KD37GJJS	When was your youngest son born?	Year _ _ _ _	Num (4)
38		Did anyone of your daughters/sons ever had one of the following diseases?
	KD38HIT	Heart attack - daughters	0=no, 1=yes	Num (1)
	KD38HIS	Heart attack - sons	0=no, 1=yes	Num (1)
	KD38HIAT	If yes, number of daughters with heart attack	Number _ _	Num (1)
	KD38HIAS	If yes, number of sons with heart attack	Number _ _	Num (1)
	KD38HIOT	If yes, age at heart attack - daughter	at the age of _ _	Num (2)
	KD38HIOS	If yes, age at heart attack - son	at the age of _ _	Num (2)
	KD38CAT	Cancer daughters	0=no, 1=yes	Num (1)
	KD38CAS	Cancer sons	0=no, 1=yes	Num (1)
	KD38CAAT	If yes, how many of your daughters did have cancer	Number _ _	Num (1)
	KD38CAAS	If yes, how many of your sons did have cancer	Number _ _	Num (1)
	KD38CAOT	If yes, age at diagnosis of cancer - daughter	at the age of _ _	Num (2)
	KD38CAOS	If yes, age at diagnosis of cancer - son	at the age of _ _	Num (2)
	KD38CALT	Type/locaition of cancer - daughter	Free text	Char (30)
	KD38CALS	Type/locaition of cancer - son	Free text	Char (30)
39		Did a physician ever diagnose one of the following diseases in your daughters/sons?
	KD39DIT	Diabetes mellitus - daughters	0=no, 1=yes	Num (1)
	KD39DIS	Diabetes mellitus - sons	0=no, 1=yes	Num (1)
	KD39HYT	Hypertension - daughters	0=no, 1=yes	Num (1)
	KD39HYS	Hypertension - sons	0=no, 1=yes	Num (1)
	KD39ULT	Ulcus duodeni - daughters	0=no, 1=yes	Num (1)
	KD39ULS	Ulcus duodeni - sons	0=no, 1=yes	Num (1)
	KD39AST	Asthma - daughters	0=no, 1=yes	Num (1)
	KD39ASS	Asthma - sons	0=no, 1=yes	Num (1)
	KD39HET	Hay fever - daughters	0=no, 1=yes	Num (1)
	KD39HES	Hay fever - sons	0=no, 1=yes	Num (1)
	KD39DRT	Neurodermitis - daughters	0=no, 1=yes	Num (1)
	KD39DRS	Neurodermitis - sons	0=no, 1=yes	Num (1)
	KD39MST	Multiple sclerosis - daughters	0=no, 1=yes	Num (1)
	KD39MSS	Multiple sclerosis - sons	0=no, 1=yes	Num (1)
	KD39DPT	Depression - daughters	0=no, 1=yes	Num (1)
	KD39DPS	Depression - sons	0=no, 1=yes	Num (1)
	KD39SCT	Schizophrenia - daughters	0=no, 1=yes	Num (1)
	KD39SCS	Schizophrenia - sons	0=no, 1=yes	Num (1)
H. Your lifestyle
40	L40ZIG	Did you smoke more than 100 cigarettes in your life?	0=no, 1=yes	Num (1)
41	L41RAU1	When did you start smoking?	at the age of _ _	Num (2)
	L41RAU2	When did you stop smoking?	at the age of _ _	Num (2)
	L41RAU3	Have you ever tried to stop smoking?	0=no, 1= yes, once, 2= yes, several times	Num (1)
	L41RAU4	Would you like to stop smoking or smoke less?	0=no, 1= yes, smoke less, 2= yes, stop smoking	Num (1)
42		How many cigarettes did you smoke at different ages?
	L42ZIG20	Number of cigarettes per day at the age of 20	_ _ Cigarettes a day	Num (2)
	L42ZIG30	Number of cigarettes per day at the age of 30	_ _ Cigarettes a day	Num (2)
	L42ZIG40	Number of cigarettes per day at the age of 40	_ _ Cigarettes a day	Num (2)
	L42ZIG50	Number of cigarettes per day at the age of 50	_ _ Cigarettes a day	Num (2)
	L42ZIGNU	Number of cigarettes per day at present	_ _ Cigarettes a day	Num (2)
43	L43ZIPF	Did you ever smoke pipes/cigars?	0=no, 1=yes	Num (1)
44	L44PFEI1	When did you start smoking pipes/cigars?	at the age of _ _	Num (2)
	L44PFEI2	Do you smoke pipes/cigars at present?	0=no, 1=yes	Num (1)
	L44PFEI3	When did you stop smoking pipes/cigars?	at the age of _ _	Num (2)
45	L45ALWO	On how many days per week did you drink alcohol in the last 12 months ?	0, 1, 2, 3, 4, 5, 6, 7 = days a week	Num (1)
46		How much alcohol did you drink per week at different ages?
	L46AK20B	Consumption of beer per week at the age of 20	_ _ Bottles/week	Num (2)
	L46AK20W	Consumption of wine per week at the age of 20	_ _ Glasses/week	Num (2)
	L46AK20S	Consumption of licquor per week at the age of 20	_ _ Shots/week	Num (2)
	L46AK30B	Consumption of beer per week at the age of 30	_ _ Bottles/week	Num (2)
	L46AK30W	Consumption of wine per week at the age of 30	_ _ Glasses/week	Num (2)
	L46AK30S	Consumption of licquor per week at the age of 30	_ _ Shots/week	Num (2)
	L46AK40B	Consumption of beer per week at the age of 40	_ _ Bottles/week	Num (2)
	L46AK40W	Consumption of wine per week at the age of 40	_ _ Glasses/week	Num (2)
	L46AK40S	Consumption of licquor per week at the age of 40	_ _ Shots/week	Num (2)
	L46AK50B	Consumption of beer per week at the age of 50	_ _ Bottles/week	Num (2)
	L46AK50W	Consumption of wine per week at the age of 50	_ _ Glasses/week	Num (2)
	L46AK50S	Consumption of licquor per week at the age of 50	_ _ Shots/week	Num (2)
	L46AKNUB	Consumption of beer per week at present	_ _ Bottles/week	Num (2)
	L46AKNUW	Consumption of wine per week at present	_ _ Glasses/week	Num (2)
	L46AKNUS	Consumption of licquor per week at present	_ _ Shots/week	Num (2)
47		How many hours per week have you been physically active at different ages?
	L47BT20S	Extensive physical activity (i.e. sport) at the age of 20	_ _ Hours/week	Num (2)
	L47BT20L	Light physical activity (i.e. walking, cycling) at the age of 20	_ _ Hours/week	Num (2)
	L47BT30S	Extensive physical activity (i.e. sport) at the age of 30	_ _ Hours/week	Num (2)
	L47BT30L	Light physical activity (i.e. walking, cycling) at the age of 30	_ _ Hours/week	Num (2)
	L47BT40S	Extensive physical activity (i.e. sport) at the age of 40	_ _ Hours/week	Num (2)
	L47BT40L	Light physical activity (i.e. walking, cycling) at the age of 40	_ _ Hours/week	Num (2)
	L47BT50S	Extensive physical activity (i.e. sport) at the age of 50	_ _ Hours/week	Num (2)
	L47BT50L	Light physical activity (i.e. walking, cycling) at the age of 50	_ _ Hours/week	Num (2)
	L47BTNUS	Extensive physical activity (i.e. sport) at present	_ _ Hours/week	Num (2)
	L47BTNUL	Light physical activity (i.e. walking, cycling) at present	_ _ Hours/week	Num (2)
48		Please remember your previous weight as good as possible:
	L48GEW20	Body weight at the age of 20	about _ _ _ kg	Num (3)
	L48GEW30	Body weight at the age of 30	about _ _ _ kg	Num (3)
	L48GEW40	Body weight at the age of 40	about _ _ _ kg	Num (3)
	L48GEW50	Body weight at the age of 50	about _ _ _ kg	Num (3)
49		How often did you consume the following food and drinks in the last 12 months on average?
	L49GEFL	Chicken	1=several times per day, 2=once per day, 3=several times per week, 4=once a week, 5=less then once a week, 6=never	Num (1)
	L49FLES	Other meat	same as above	Num (1)
	L49FISH	Fish	same as above	Num (1)
	L49VBRT	Whole grain bread	same as above	Num (1)
	L49WBRT	Toast	same as above	Num (1)
	L49WRST	Sausage	same as above	Num (1)
	L49KESE	Cheese	same as above	Num (1)
	L49JOGH	Yoghurt	same as above	Num (1)
	L49EI	Eggs	same as above	Num (1)
	L49OBST	Fruits	same as above	Num (1)
	L49GEME	Vegetables (cooked)	same as above	Num (1)
	L49SAL	Salad, fresh vegetables	same as above	Num (1)
	L49KNBL	Garlic	same as above	Num (1)
	L49KUCH	Cake	same as above	Num (1)
	L49SCHK	Chocolate, Sweets	same as above	Num (1)
	L49MILK	Milk	same as above	Num (1)
	L49KAFE	Coffee	same as above	Num (1)
	L49TEE	Black or green tea	same as above	Num (1)
I. Your childhood, youth, apprenticeship, profession and current life situation
50	K50GORT	Are you born in the Federal Republic of Germany (todays borders)?	0=no, 1=yes	Num (1)
	K50GLAND	If not, in which country have you been born?	Free text	Char (20)
	K50ALBRD	If not, when did you emigrate to Germany?	at the age of _ _	Num (2)
51	K51KIGA	Have you been in a kindergarden?	0=no, 1=yes	Num (1)
	K51ALTKG	If yes, from which age on did you attend the kindergarden?	_ Years	Num (1)
52	K52HNG	Did you ever starved for a prolonged period of time during your childhood?	0=no, 1=yes	Num (1)
	K52HNG2	If yes, for how long? (years)	_ _ Years	Num (2)
	K52HNG3	If yes, for how long? (months)	_ _ Months	Num (2)
53	K53WOHN	Where did you live most of the time until the age of 18?	1= Village, 2= Small town, 3= Big city	Num (1)
54	A54WOHN	Where do you currently live?	1= Village, 2= Small town, 3= Big city	Num (1)
55	K55SCOL	Which is your highest graduation from school?	1=none, 2=Haupt, 3=Real, 4=mittlere Reife, 5=Fach-hochschulreife, 6=Abitur	Num (1)
			Equivalents to: 1=0 y, 2=9 y, 3=10 y, 4=11 y, 5=11 y, 6=13 years of education
56	A56BERUF	What is your profession?	Free text	Char (40)
57	A57BERUF	What is the job you had the most time of your life?	Free text	Char (40)
	A57BJAHR	For how many years do/did you have this job?	_ _ Years	Num (2)
58		What's your current job situation?
	A58BERF1	Full-time working	0=no, 1=yes	Num (1)
	A58BERF2	Part-time working	0=no, 1=yes	Num (1)
	A58BERF3	Self-employed	0=no, 1=yes	Num (1)
	A58BERF4	Housewife/-man	0=no, 1=yes	Num (1)
	A58BERF5	Retired	0=no, 1=yes	Num (1)
	A58BERF6	Others	0=no, 1=yes	Num (1)
59	A59FAMS	What is your current marital status?	1= single, 2= married, 3= divorced, 4= widowed	Num (1)
60	A60HHPER	How many individuals do currently live in your household?	_ _ Individuals	Num (2)
	A60FREUN	How many family members, relatives and friends do you have to rely on and to talk about personal problems?	_ _ Individuals	Num (2)
